# Supplementary material for: Population genetic differentiation of the hydrothermal vent crab Austinograea alayseae (Crustacea: Bythograeidae) in the Southwest Pacific Ocean
Source: PLoS One. 2019 Apr 24;14(4):e0215829. doi: 10.1371/journal.pone.0215829 (PMC6481846; doi:10.1371/journal.pone.0215829)
Supplement: S1 Table — Classification, sampling locations, sample IDs, and DNA sample IDs of the species and GenBank accession numbers of genetic sequences used in this study. (XLSX) [file pone.0215829.s001.xlsx]

## Sheet: Sheet1
S1 Table. Information about A. alayseae specimens used in this study. Classification, sampling locations, sample IDs, and DNA sample IDs of the species and GenBank accession numbers of genetic sequences used in this study.
Family	Species	Collection Date	Dive no of ROV 'ROPOS'	Specimen ID	DNA sample ID	Accession no. of COI-5P	Seq. length of COI-5P	Accession no. of 16S	Seq. length of 16S	Accession no. of 28S	Seq. length of 28S	Country/Ocean	Region	Field ID	Lat. (°S)	Lon.
Bythograeidae	Austinograea alayseae	2012-02-02	R1525	RT110202-1	TAA01	KC603868	589	MH824021	531	MH824080	609	Tonga/Southwestern Pacific	Tofua Arc	TA26A	24.48	177.00° W
Bythograeidae	Austinograea alayseae	2012-02-04	R1527	RT110204-1	TAA02	KC603869	589	MH824022	531	MH824081	609	Tonga/Southwestern Pacific	Tofua Arc	TA25A	24.35	176.57° W
Bythograeidae	Austinograea alayseae	2012-02-10	R1530	RT110207-1	TAA03	KC603870	589	MH824023	531	MH824082	609	Tonga/Southwestern Pacific	Tofua Arc	TA25D	24.35	176.57° W
Bythograeidae	Austinograea alayseae	2012-02-10	R1530	RT110207-2	TAA04	KC603871	589	MH824024	531	MH824083	609	Tonga/Southwestern Pacific	Tofua Arc	TA25D	24.35	176.57° W
Bythograeidae	Austinograea alayseae	2012-02-10	R1530	RT110207-4	TAA05	KC603872	589	MH824025	531	MH824084	609	Tonga/Southwestern Pacific	Tofua Arc	TA25D	24.35	176.57° W
Bythograeidae	Austinograea alayseae	2012-02-10	R1530	RT110207-5	TAA06	KC603873	589	MH824026	531	MH824085	609	Tonga/Southwestern Pacific	Tofua Arc	TA25D	24.35	176.57° W
Bythograeidae	Austinograea alayseae	2012-02-10	R1530	RT110207-7	TAA07	KC603874	589	MH824027	531	MH824086	609	Tonga/Southwestern Pacific	Tofua Arc	TA25D	24.35	176.57° W
Bythograeidae	Austinograea alayseae	2012-02-10	R1530	RT110207-9	TAA08	KC603875	589	MH824028	531	MH824087	609	Tonga/Southwestern Pacific	Tofua Arc	TA25D	24.35	176.57° W
Bythograeidae	Austinograea alayseae	2012-02-10	R1530	RT110207-10	TAA09	KC603876	589	MH824029	531	MH824088	609	Tonga/Southwestern Pacific	Tofua Arc	TA25D	24.35	176.57° W
Bythograeidae	Austinograea alayseae	2012-02-10	R1530	RT110207-11	TAA10	KC603877	589	MH824030	531	MH824089	609	Tonga/Southwestern Pacific	Tofua Arc	TA25D	24.35	176.57° W
Bythograeidae	Austinograea alayseae	2012-02-10	R1530	RT110207-12	TAA11	KC603878	589	MH824031	531	MH824090	609	Tonga/Southwestern Pacific	Tofua Arc	TA25D	24.35	176.57° W
Bythograeidae	Austinograea alayseae	2012-02-10	R1530	RT110207-13	TAA12	KC603879	589	MH824032	531	MH824091	609	Tonga/Southwestern Pacific	Tofua Arc	TA25D	24.35	176.57° W
Bythograeidae	Austinograea alayseae	2012-02-10	R1530	RT110207-14	TAA13	KC603880	589	MH824033	531	MH824092	609	Tonga/Southwestern Pacific	Tofua Arc	TA25D	24.35	176.57° W
Bythograeidae	Austinograea alayseae	2012-02-10	R1530	RT110207-15	TAA14	KC603881	589	MH824034	531	MH824093	609	Tonga/Southwestern Pacific	Tofua Arc	TA25D	24.35	176.57° W
Bythograeidae	Austinograea alayseae	2012-02-09	using TV Grab of R/V 'Sonne'	GT110210-1	TAA16	KC603865	589	MH824035	531	MH824094	609	Tonga/Southwestern Pacific	Tofua Arc	TA25A	24.35	176.57° W
Bythograeidae	Austinograea alayseae	2012-02-09	using TV Grab of R/V 'Sonne'	GT110210-2	TAA17	KC603866	589	MH824036	531	MH824095	609	Tonga/Southwestern Pacific	Tofua Arc	TA25A	24.35	176.57° W
Bythograeidae	Austinograea alayseae	2012-02-09	using TV Grab of R/V 'Sonne'	GT110210-3	TAA18	KC603867	589	MH824037	531	MH824096	609	Tonga/Southwestern Pacific	Tofua Arc	TA25A	24.35	176.57° W
Bythograeidae	Austinograea alayseae	2016-12-04	R1970	FAC1	FAA01	MH824038	589	MH824000	531	MH824059	609	Fiji/ Southwestern Pacific	North Fiji Basin	R1970-C3	17.11	173.87° E
Bythograeidae	Austinograea alayseae	2016-12-04	R1970	FAC2	FAA02	MH824039	589	MH824001	531	MH824060	609	Fiji/ Southwestern Pacific	North Fiji Basin	R1970-C3	17.11	173.87° E
Bythograeidae	Austinograea alayseae	2016-12-04	R1970	FAC3	FAA03	MH824040	589	MH824002	531	MH824061	609	Fiji/ Southwestern Pacific	North Fiji Basin	R1970-C3	17.11	173.87° E
Bythograeidae	Austinograea alayseae	2016-11-28	R1964	FBC9	FAA05	MH824041	589	MH824003	531	MH824062	609	Fiji/ Southwestern Pacific	North Fiji Basin	R1964-C1	18.85	173.50° E
Bythograeidae	Austinograea alayseae	2016-11-30	R1966	FBC10	FAA06	MH824042	589	MH824004	531	MH824063	609	Fiji/ Southwestern Pacific	North Fiji Basin	R1966-C11	18.82	173.50° E
Bythograeidae	Austinograea alayseae	2016-12-02	R1968	FBC12	FAA07	MH824043	589	MH824005	531	MH824064	609	Fiji/ Southwestern Pacific	North Fiji Basin	R1968-C6	17.12	173.87° E
Bythograeidae	Austinograea alayseae	2016-12-04	R1970	FBC13	FAA08	MH824044	589	MH824006	531	MH824065	609	Fiji/ Southwestern Pacific	North Fiji Basin	R1970-C3	17.11	173.87° E
Bythograeidae	Austinograea alayseae	2016-12-04	R1970	FBC14	FAA09	MH824045	589	MH824007	531	MH824066	609	Fiji/ Southwestern Pacific	North Fiji Basin	R1970-C3	17.11	173.87° E
Bythograeidae	Austinograea alayseae	2016-12-04	R1970	FBC15	FAA10	MH824046	589	MH824008	531	MH824067	609	Fiji/ Southwestern Pacific	North Fiji Basin	R1970-C3	17.11	173.87° E
Bythograeidae	Austinograea alayseae	2016-12-04	R1970	FBC16	FAA11	MH824047	589	MH824009	531	MH824068	609	Fiji/ Southwestern Pacific	North Fiji Basin	R1970-C3	17.11	173.87° E
Bythograeidae	Austinograea alayseae	2016-12-04	R1970	FBC17	FAA12	MH824048	589	MH824010	531	MH824069	609	Fiji/ Southwestern Pacific	North Fiji Basin	R1970-C3	17.11	173.87° E
Bythograeidae	Austinograea alayseae	2008-07-14	Dive 06 ST212 trenching ROV	10	MAA01	MH824049	589	MH824011	531	MH824070	609	Manus/ Southwestern Pacific	Manus Basin	Solwara 1	3.79 S	152.09° E
Bythograeidae	Austinograea alayseae	2008-07-18	Dive 11 ST212 trenching ROV	1031	MAA02	MH824050	589	MH824012	531	MH824071	609	Manus/ Southwestern Pacific	Manus Basin	Solwara 1	3.79 S	152.09° E
Bythograeidae	Austinograea alayseae	2008-07-18	Dive 11 ST212 trenching ROV	1404	MAA03	MH824051	589	MH824013	531	MH824072	609	Manus/ Southwestern Pacific	Manus Basin	Solwara 1	3.79 S	152.09° E
Bythograeidae	Austinograea alayseae	2008-07-18	Dive 11 ST212 trenching ROV	1405	MAA04	MH824052	589	MH824014	531	MH824073	609	Manus/ Southwestern Pacific	Manus Basin	Solwara 1	3.79 S	152.09° E
Bythograeidae	Austinograea alayseae	2008-07-18	Dive 11 ST212 trenching ROV	1428	MAA05	MH824053	589	MH824015	531	MH824074	609	Manus/ Southwestern Pacific	Manus Basin	Solwara 1	3.79 S	152.09° E
Bythograeidae	Austinograea alayseae	2008-07-18	Dive 11 ST212 trenching ROV	1484	MAA06	MH824054	589	MH824016	531	MH824075	609	Manus/ Southwestern Pacific	Manus Basin	Solwara 1	3.79 S	152.09° E
Bythograeidae	Austinograea alayseae	2008-07-30	Dive 31 ST212 trenching ROV	6034	MAA14	MH824055	589	MH824017	531	MH824076	609	Manus/ Southwestern Pacific	Manus Basin	Solwara 8	3.73S	151.67° E
Bythograeidae	Austinograea alayseae	2008-07-31	Dive 35 ST212 trenching ROV	6049	MAA15	MH824056	589	MH824018	531	MH824077	609	Manus/ Southwestern Pacific	Manus Basin	Solwara 1	3.79 S	152.09° E
Bythograeidae	Austinograea alayseae	2008-07-31	Dive 35 ST212 trenching ROV	6098	MAA16	MH824057	589	MH824019	531	MH824078	609	Manus/ Southwestern Pacific	Manus Basin	Solwara 1	3.79 S	152.09° E
Bythograeidae	Austinograea alayseae	2008-07-31	Dive 35 ST212 trenching ROV	6099	MAA17	MH824058	589	MH824020	531	MH824079	609	Manus/ Southwestern Pacific	Manus Basin	Solwara 1	3.79 S	152.09° E
	GenBank accession numbers in bold are new sequences from this study.
