# Supplementary material for: Population genetic differentiation of the hydrothermal vent crab Austinograea alayseae (Crustacea: Bythograeidae) in the Southwest Pacific Ocean
Source: PLoS One. 2019 Apr 24;14(4):e0215829. doi: 10.1371/journal.pone.0215829 (PMC6481846; doi:10.1371/journal.pone.0215829)
Supplement: S2 Table — Classification and sampling locations of the species and GenBank accession numbers of genetic sequences used. (XLSX) [file pone.0215829.s002.xlsx]

## Sheet: Sheet1
S2 Table. Information about Bythograeidae specimens used for phylogenetic analysis. Classification and sampling locations of the species and GenBank accession numbers of genetic sequences used.
		Taxon	Ocean / Site	COI	16S	28S
BYTHOGRAEIDAE	Allograea	Allograea tomentosa	East Pacific/ Pacific Antarctic Ridge	JQ407472	JQ407446	JQ407431
	Austinograea	Austinograea alayseae	West Pacific/ Manus Basin	MH824049 - MH824058	MH824011 - MH824020	MH824070 - MH824079
	Austinograea	Austinograea alayseae	West Pacific/ North Fiji Basin	MH824038 - MH824048	MH824000 - MH824010	MH824059 - MH824069
	Austinograea	Austinograea alayseae	West Pacific/ Tonga Arc	KC603865 - KC603881	MH824021 - MH824037	MH824080 - MH824096
	Austinograea	Austinograea hourdezi	West Pacific/ North Fiji Basin	MK359098	MK359096	MK386905
	Austinograea	Austinograea rodriguezensis	Indian/ Central Indian Ridge	JQ407476	JQ407452	JQ407437
	Austinograea	Austinograea williamsi	West Pacific/ Mariana Back Arc Basin	JQ407474	JQ407448	JQ407433
	Bythograea	Bythograea galapagensis	East Pacific/ Galapagos Rift	JQ407470	JQ407444	JQ407429
	Bythograea	Bythograea laubieri	East Pacific/ Pacific Antarctic Ridge	JQ407468	JQ407442	JQ407427
	Bythograea	Bythograea microps	East Pacific/ East Pacific Rise	JQ407467	JQ407441	JQ407426
	Bythograea	Bythograea thermydron	East Pacific/ East Pacific Rise	JQ407466	JQ407440	JQ407425
	Bythograea	Bythograea vrijenhoeki	East Pacific/ Pacific Antarctic Ridge	JQ407469	JQ407443	JQ407428
	Cyanagraea	Cyanagraea praedator	East Pacific/ East Pacific Rise	JQ407471	JQ407445	JQ407430
	Gandalfus	Gandalfus puia	West Pacific/ Tonga Arc	KC603883	MK367812	MK386900
	Gandalfus	Gandalfus yunohana	West Pacific/ Izu-Ogasawara Ridge	EU647222	EU647222	X
	Segonzacia	Segonzacia mesatlantica	Atlantic Ocean/ Mid-Atlantic Ridge	JQ407473	JQ407447	JQ407432
PORTUNIDAE	Callinectes	Callinectes sapidus	NW Atlantic	NC006281	NC006281	AY739194
	X' denotes missing data. GenBank accession numbers in bold are new sequences from this study.
