# Supplementary material for: Population genetic differentiation of the hydrothermal vent crab Austinograea alayseae (Crustacea: Bythograeidae) in the Southwest Pacific Ocean
Source: PLoS One. 2019 Apr 24;14(4):e0215829. doi: 10.1371/journal.pone.0215829 (PMC6481846; doi:10.1371/journal.pone.0215829)
Supplement: S3 Table — Classification and sampling locations of the species and GenBank accession numbers of the COI gene sequences used. (XLSX) [file pone.0215829.s003.xlsx]

## Sheet: Sheet1
S3 Table. Information about Bythograeidae specimens used for distance calculation. Classification and sampling locations of the species, and GenBank accession numbers of the COI gene sequences used.
	Taxon	Ocean / Site	COI (No. of individuals)	16S (No. of individuals)	28S (No. of individuals)
Allograea	Allograea tomentosa	East Pacific/ Pacific Antarctic Ridge	JQ407472 (1)	JQ407446 (1)	JQ407431 (1)
Austinograea	Austinograea alayseae	West Pacific/ Manus Basin	MH824049 - MH824058 (10)	MH824011- MH824020 (10)	MH824070 - MH824079 (10)
		West Pacific/ North Fiji Basin	MH824038 - MH824048 (11)	MH824000 - MH824010 (11)	MH824059 - MH824069 (11)
		West Pacific/ Tonga Arc	KC603865 - KC603881, KC851803 (18)	MH824021 - MH824037, KC851803 (18)	MH824080 - MH824096 (17)
		West Pacific/ Lau Basin	X	JQ407449 (1)	JQ407434 (1)
	Austinograea hourdezi	West Pacific/ North Fiji Basin	MK359098 - MK359103 (6)	MK382751 - MK382753, MK359095 - MK359097 (6)	MK386905 - MK386906, MK446262 - MK446263 (4)
	Austinograea rodriguezensis	Indian/ Central Indian Ridge	JQ407476, AB813071 - AB813086 (17)	JQ47452, NC_020312, JQ035658 (3)	JQ407437 (1)
	Austinograea williamsi	West Pacific/ Mariana Back Arc Basin	JQ407474 (1)	JQ407448 (1)	JQ407433 (1)
Bythograea	Bythograea galapagensis	East Pacific/ Galapagos Rift	JQ407470 (1)	JQ407444 (1)	JQ407429 (1)
	Bythograea laubieri	East Pacific/ Pacific Antarctic Ridge	JQ407468 (1)	JQ407442 (1)	JQ407427 (1)
	Bythograea microps	East Pacific/ East Pacific Rise	JQ407467 (1)	JQ407441 (1)	JQ407426 (1)
	Bythograea thermydron	East Pacific/ East Pacific Rise	JQ407466 (1)	JQ407440 (1)	JQ407425 (1)
	Bythograea vrijenhoeki	East Pacific/ Pacific Antarctic Ridge	JQ407469 (1)	JQ407443 (1)	JQ407428 (1)
Cyanagraea	Cyanagraea praedator	East Pacific/ East Pacific Rise	JQ407471 (1)	AM946028, JQ407445 (2)	JQ407430 (1)
Gandalfus	Gandalfus puia	West Pacific/ Tonga Arc	JQ407475, KC603883 - KC603887 (6)	MK367812 - MK367816 (5)	MK386900 - MK386904 (5)
	Gandalfus yunohana	West Pacific/ Izu-Ogasawara Ridge	EU647222 (1)	EU647222, NC_013713 (2)	X
Segonzacia	Segonzacia mesatlantica	Atlantic Ocean/ Mid-Atlantic Ridge	JQ407473 (1)	NC_035300, KY541839, JQ407447 (3)	JQ407432 (1)
	X' denotes missing data. GenBank accession numbers in bold are new sequences from this study.
